# Supplementary material for: Air pollution emissions from Chinese power plants based on the continuous emission monitoring systems network
Source: Sci Data. 2020 Oct 5;7:325. doi: 10.1038/s41597-020-00665-1 (PMC7536431; doi:10.1038/s41597-020-00665-1)
Supplement: Supplementary file 1 — Supplementary Table 1 [file 41597_2020_665_MOESM1_ESM.xlsx]

## Sheet: Suppl. Table1
Suppl. Table 1 Online platforms for the CEMS data
Province or municipality	Self-monitoring information platform for key state-monitored firms
Beijing	http://kfqgw.beijing.gov.cn/zwgk/zdlyxxgk/hjbh/wryjc/
Tianjin	http://zxjc.sthj.tj.gov.cn:8888/PollutionMonitor-tj/publish.do
Hebei	https://wryjc.cnemc.cn/gkpt/mainJdxjc/130000
Shanxi	http://sthjt.shanxi.gov.cn/environmentaMonitoring/webClient/qyInfo!list.action
Inner Mongol	http://106.74.0.139:5380/PollutionMonitor/publish.action
Liaoning	http://218.60.144.99:8088/web/
Jilin	https://wryjc.cnemc.cn/gkpt/mainJdxjc/220000
Heilongjiang	http://1.189.191.146:8000/eMonPubHLJ/
Shanghai	https://xxgk.eic.sh.cn/jsp/view/list_shhj.jsp
Jiangsu	http://218.94.78.61:8080/newPub/web/home.htm
Zhejiang	http://223.4.65.70:8080/zxjk3/
Anhui	http://112.27.211.30:8080/WRYJG/STZXGK/STindex.aspx
Fujian	http://wryfb.fjemc.org.cn/
Jiangxi	https://wryjc.cnemc.cn/gkpt/mainJdxjc/360000
Shandong	http://xxgk.sdein.gov.cn/wryhjjgxxgk/zdwryjbxx/
Henan	http://222.143.24.250:98/
Hubei	http://sthjt.hubei.gov.cn/fbjd/zwgk/jcsjfb/zdwryj/
Hunan	https://wryjc.cnemc.cn/gkpt/mainJdxjc/430000
Guangdong	https://wryjc.cnemc.cn/gkpt/mainJdxjc/440000
Guangxi	https://wryjc.cnemc.cn/gkpt/mainJdxjc/450000
Hainan	http://218.77.183.189/wry
Chongqing	http://222.177.117.35:808/publish2/dataSearchPub/entList.aspx
Sichuan	http://182.148.109.15:8100/monservice/main/index.vm?url=&role=0&standenterid=9b6a9811-5f4c-4c11-8c6d-2f6eeed2c0c5
Guizhou	https://wryjc.cnemc.cn/gkpt/mainJdxjc/520000
Yunnan	http://61.166.240.109:8090
Shaanxi	http://113.140.66.227:3100/province_publicity/jsp/publicPage/supervise_index.jsp
Gansu	http://61.178.81.9:8080/
Qinghai	http://sthjt.qinghai.gov.cn/pub/wryjd/
Ningxia	https://wryjc.cnemc.cn/gkpt/mainJdxjc/640000
Xinjiang	http://www.xjmic.com/index.do
Xinjiang Production and Construction Corps	https://wryjc.cnemc.cn/gkpt/mainJdxjc/660000
