# Supplementary material for: Air pollution emissions from Chinese power plants based on the continuous emission monitoring systems network
Source: Sci Data. 2020 Oct 5;7:325. doi: 10.1038/s41597-020-00665-1 (PMC7536431; doi:10.1038/s41597-020-00665-1)
Supplement: Supplementary file 2 — Supplementary Table 2 [file 41597_2020_665_MOESM2_ESM.xlsx]

## Sheet: Suppl. Table2
Suppl. Table 2 Measurement ranges of CEMS monitors
No.	CEMS monitor	Measurement ranges (mg/m3)			Manufacturers
		SO2	NOX	PM
1	FB-1000	0-5714	-	-	Tianjin Lanyu Scientific Industry and Trade Co., Ltd.
2	SPEP-2010	0-7143	0-1027	-	Nanjing Guodian Environmental Protection Equipment Co., Ltd.
3	SBF800	-	-	0-100	Shanghai Baif Technology Co., Ltd.
4	SCS-900D	0-7143	0-5134	-	Beijing SDL Technology Co., Ltd.
5	YQ-2002	0-8571	0-2054	0-500	Jinzhou Huaguan Environmental Technology Industrial Company
6	XHX-CEMS-1000	0-100	0-100	0-200	Xinhuaxiang Science And Technology Co., Ltd.
7	FAS-1200	0-7143	0-1027	-	Heilongjiang Fawer Power Technology Develepment Co., Ltd.
8	HZX-CS9000	0-7143	0-2054	0-500	Huizhongxiang Environmental Technology Co., Ltd.
9	LP-CEMS-3000	0-5000	0-5000	0-10000	Chengdu Lepan Environmental Protection Technology Co., Ltd.
10	M6000	-	0-10268	-	Shanghai Huachuan Environment Technology Co., Ltd.
11	WEI-2000	0-7143	0-5134	0-1000	Guangdong Weichuang Technology Development Co., Ltd.
12	HP5000	0-9000	-	0-1000	Beijing Peony Friends Union Environmental Protection Technology Co., Ltd.
13	HP5000D	-	0-2054	-	Beijing Peony Friends Union Environmental Protection Technology Co., Ltd.
14	HP5000SN	0-9000	-	0-3000	Beijing Peony Friends Union Environmental Protection Technology Co., Ltd.
15	M7000	-	0-10268	-	Shanghai Huachuan Environmental Technology Co., Ltd.
16	IM-1000E	0-14286	0-10268	0-4800	Horiba Trading (China) Co., Ltd.
17	SW-CEMS	0-5000	0-5000	0-10000	Shenzhen Shiji Tianyuan Environmental Protection Technology Co., Ltd.
18	YDZX-01	0-5000	0-5000	0-1000	Anhui Landun Photoelectron Co., Ltd.
19	SCS-900PM	-	-	0-500	Beijing SDL Technology Co., Ltd.
20	EST-CEMS-1000	0-8571	0-6161	0-10	Guangzhou Yiwenkeji Co., Ltd.
21	MCS 100E	0-75	0-100	-	Sick Maihak Instrument (Beijing) Co., Ltd.
22	SMC-9021	0-10000	0-2000	0-10000	Sick Maihak Instrument (Beijing) Co., Ltd.
23	HF-CEMS-1000	0-8571	0-6161	0-500	Hefeng Ecological Technology Co., Ltd.
24	CEMS-2000	0-14286	0-10268	0-15000	Focused Photonics(Hangzhou) Inc.
25	ARX-D200-MO	-	-	0-200	Anrongxin Technology (Beijing) Co., Ltd.
26	SPEP-2000	0-2000	0-2000	0-1000	Nanjing Guodian Environmental Protection Equipment Co.,Ltd.
27	EXCELLENT 15	0-200	0-130	0-20	Shandong Huapenghuanbao Technology Co., Ltd.
28	ARX-D200	-	-	0-200	Anrongxin Technology (Beijing) Co., Ltd.
29	GCEM4100	0-5714	0-4107	-	Beijing Mandeke Environment Technology Co., Ltd.
30	YQ-2002G	0-8571	0-2054	0-500	Jinzhou Huaguan Environmental Technology Industrial Company
31	HERO-CEMS	0-10	0-10	-	Shang Hai Hero Control Technology Co., Ltd.
32	FWE200	-	-	0-200	Sick Maihak Instrument (Beijing) Co., Ltd.
33	PM CEMS	-	-	0–250	Thermo Fisher Scientific (China) Co., Ltd.
34	CEMS-2000 B	0-200	0-200	-	Focused Photonics (Hangzhou) Inc.
35	CEMS-2001	0-7150	0-7150	0-1000	Laoshan Moutain Electronic Instrument Factory Co., Ltd.
36	CEMS1000	0-8571	0-6161	0-4000	Anhui Wayeal Technology Co., Ltd.
37	CEMS-5100	0-1429	0-1027	0-200	Jiangsu Huihuan Environmental Protection Technology Co., Ltd.
38	CM-CEMS-8000	0-143	0-103	0-50	Hangzhou Chaumet Technology Co., Ltd.
39	CEMS-2000 B FT	0-2000	0-2000	-	Focused Photonics (Hangzhou) Inc.
40	ACX-C150	0-150	0-150	0-50	Asea Brown Boveri Ltd.
41	CEMS1600	-	-	0-100	Anhui Wayeal Technology Co., Ltd.
42	SCS-900X	0-7143	0-5134	-	Beijing SDL Technology Co., Ltd.
43	TR-9300	0-5714	0-4107	0-2000	Xi'an Juneng Instrument Co., Ltd.
44	CEMS-6000	0-14286	0-10268	-	Suzhou Pudaoguang Co., Ltd.
45	GMP2000	0-1000	0-500	-	Emerson Process Management Co., Ltd.
46	TK-CEMS-L	0-2500	0-2000	0-1000	Wuhan Fengzhi Environmental Protection Technology Development Co., Ltd.
47	CYA-863N	0-7143	0-5134	0-2000	China Yilai Aerospace Electronic Co., Ltd.
48	ZE-CEM2000	0-9999	0-8000	0-2000	ZTE Instrument (Shenzhen) Co., Ltd.
49	TL-PMM180	-	-	0-200	Shenzhen Treeland Technology Co., Ltd.
50	MCS100FT	0-500	0-500	-	Sick Maihak Instrument (Beijing) Co., Ltd.
51	GCEM4100-D	0-5714	0-4107	-	Beijing Mandeke Environment Technology Co., Ltd.
52	SMC-9021D	0-10000	0-2000	0-10000	Sick Maihak Instrument (Beijing) Co., Ltd.
53	IM-1000EL	0-14286	0-10268	-	Kuchang Instrument (Shanghai) Co., Ltd.
54	PS7400-F	0-2000	0-2000	0-500	Chongqing Chuanyi Automation Co., Ltd.
55	NSA-3080A	0-14286	0-5134	-	Suzhou Daojin Co., Ltd.
